# Supplementary material for: Chronic Kidney Disease Transdifferentiates Veins into a Specialized Immune–Endocrine Organ with Increased MYCN-AP1 Signaling
Source: Cells. 2023 May 26;12(11):1482. doi: 10.3390/cells12111482 (PMC10252601; doi:10.3390/cells12111482)
Supplement: Supplementary file 1 [file cells-12-01482-s001.zip]

Archive with 1 entries (1 files):
- cells-2297004-supplementary.xlsx
