# Supplementary material for: Chronic Kidney Disease Transdifferentiates Veins into a Specialized Immune–Endocrine Organ with Increased MYCN-AP1 Signaling
Source: Cells. 2023 May 26;12(11):1482. doi: 10.3390/cells12111482 (PMC10252601; doi:10.3390/cells12111482)
Supplement: Supplementary file 1 [file cells-12-01482-s001.zip › cells-2297004-supplementary.xlsx]

## Sheet: Supplementary Table S1
CKD-vein downregulated cytokine/cytokine receptors and chemokines
Gene symbol	log2FC
IL2RG	-1.00217
TLR6	-1.00616
ZC3H12A	-1.01059
ORC6	-1.01332
TLR4	-1.01828
TNFAIP6	-1.02529
DOCK8	-1.02893
IL1R1	-1.05041
CCR5	-1.05159
LCP2	-1.05953
BTK	-1.06648
RHOU	-1.06956
IL1RL2	-1.07248
AURKA	-1.08196
ITK	-1.08279
BCL6	-1.09201
PLK1	-1.10209
OSMR	-1.12571
AIF1	-1.13249
ECT2	-1.15848
TRPV4	-1.16427
CSF2RA	-1.18249
IL18	-1.18649
CCL2	-1.18874
MYC	-1.20059
ICAM1	-1.22105
RACGAP1	-1.22171
PTPN7	-1.22444
XPNPEP2	-1.2292
STMN1	-1.24599
LYN	-1.25189
IRF5	-1.25689
CDC6	-1.2607
NLRP3	-1.27014
CXCL16	-1.27139
TNFRSF1B	-1.28452
BRCA2	-1.28613
CMTM7	-1.30436
PTPN6	-1.30699
IRF4	-1.31537
SMIM3	-1.32169
E2F7	-1.32402
IL2RA	-1.33638
GPSM3	-1.33918
S1PR3	-1.34046
CSF1R	-1.34101
CORO1A	-1.34263
PRC1	-1.35265
CD80	-1.35391
PTPRE	-1.35834
CLCF1	-1.36296
FCGR2B	-1.36518
JAK3	-1.37017
ITGAM	-1.37611
CCR4	-1.38904
PIM1	-1.40855
MAPK13	-1.41898
SYK	-1.43724
GDF15	-1.46025
GDF3	-1.47028
CDC7	-1.47379
GREM1	-1.4839
SECTM1	-1.4891
IL18RAP	-1.49032
TNFRSF11B	-1.49212
FCGBP	-1.49528
ARG2	-1.49876
IL18R1	-1.49902
CLEC5A	-1.51126
TNFRSF11A	-1.53257
CSF3R	-1.54178
CDKN1A	-1.54185
BATF	-1.54424
CENPA	-1.54651
TLR1	-1.55355
NLRP12	-1.56113
NOD2	-1.56621
IL7R	-1.57364
E2F8	-1.5781
HIF1A	-1.57951
BMP8B	-1.58412
MME	-1.58905
TIMP1	-1.59416
CSF3	-1.60636
CDCA8	-1.61018
RUNX1	-1.62035
INHBB	-1.66833
HCLS1	-1.675
PTPRC	-1.67839
IL10RA	-1.67991
MMP9	-1.68184
SOCS3	-1.69227
ANLN	-1.70497
POSTN	-1.70686
VAV1	-1.70895
FMNL1	-1.71967
ESPL1	-1.72579
KIF4A	-1.73195
ADORA2B	-1.73316
FLT3	-1.73604
DOCK2	-1.73618
TYMS	-1.739
ALOX5	-1.74264
CCL19	-1.74875
CEBPD	-1.76096
TNFSF8	-1.76562
CCR2	-1.77788
ALOX15B	-1.79184
MEFV	-1.81371
SHCBP1	-1.82795
NFAM1	-1.86277
CXCL3	-1.92036
TPX2	-1.92288
FGR	-1.93056
KIF14	-1.95318
CD14	-1.95433
ERCC6L	-1.95708
PTAFR	-1.96442
FCER1G	-1.96704
WNT2	-1.98272
CD38	-1.9883
IL1RN	-1.98841
ACP5	-1.99432
LIF	-2.0137
SASH3	-2.02604
ITGB2	-2.03375
CD86	-2.0649
VEGFA	-2.07314
TREM1	-2.07909
CLEC4E	-2.08088
SELE	-2.08847
HCK	-2.14336
CCL13	-2.22512
AURKB	-2.24063
TLR8	-2.25452
F13A1	-2.26564
CXCL2	-2.28454
HAVCR2	-2.36074
NUSAP1	-2.38429
NR4A3	-2.45943
MMP1	-2.47802
TLR2	-2.52215
PDPN	-2.5457
TREM2	-2.5548
BCL2A1	-2.57036
ITGAX	-2.59854
SRGN	-2.60213
IL6	-2.61028
IL10	-2.61467
IL1RL1	-2.70804
CCL18	-2.73689
FOSL1	-2.77579
CEP55	-2.82257
NAMPT	-2.85512
LILRA5	-2.86971
CXCL8	-2.97644
CXCR4	-3.02479
CCR1	-3.04404
BIRC5	-3.11851
MMP3	-3.34621
IL1R2	-3.48218
AREG	-3.48819
KIF20A	-3.57136
CXCL1	-3.58126
S100A9	-3.63945
SLC11A1	-3.6584
FPR1	-3.70869
HILPDA	-3.73806
S100A12	-3.77478
OSM	-3.9138
S100A8	-3.97852
SAA1	-4.16117
EREG	-4.22604
LBP	-4.24062
HMOX1	-4.81582
PTX3	-5.33934
SPP1	-6.07442

## Sheet: Supplementary Table S2
CKD downregulated canonical secretomes
TLR4	-1.01828
TNFAIP6	-1.02529
IL1R1	-1.05041
OSMR	-1.12571
CSF2RA	-1.18249
IL18	-1.18649
CCL2	-1.18874
XPNPEP2	-1.2292
NLRP3	-1.27014
CXCL16	-1.27139
TNFRSF1B	-1.28452
CSF1R	-1.34101
CD80	-1.35391
CLCF1	-1.36296
GDF15	-1.46025
GDF3	-1.47028
GREM1	-1.4839
SECTM1	-1.4891
TNFRSF11B	-1.49212
IL18R1	-1.49902
TNFRSF11A	-1.53257
CSF3R	-1.54178
IL7R	-1.57364
BMP8B	-1.58412
TIMP1	-1.59416
CSF3	-1.60636
INHBB	-1.66833
PTPRC	-1.67839
MMP9	-1.68184
POSTN	-1.70686
CCL19	-1.74875
CXCL3	-1.92036
CD14	-1.95433
WNT2	-1.98272
IL1RN	-1.98841
ACP5	-1.99432
LIF	-2.0137
VEGFA	-2.07314
TREM1	-2.07909
CCL13	-2.22512
F13A1	-2.26564
CXCL2	-2.28454
MMP1	-2.47802
TREM2	-2.5548
SRGN	-2.60213
IL6	-2.61028
IL10	-2.61467
IL1RL1	-2.70804
CCL18	-2.73689
NAMPT	-2.85512
LILRA5	-2.86971
CXCL8	-2.97644
MMP3	-3.34621
IL1R2	-3.48218
CXCL1	-3.58126
S100A9	-3.63945
HILPDA	-3.73806
S100A12	-3.77478
OSM	-3.9138
S100A8	-3.97852
SAA1	-4.16117
EREG	-4.22604
LBP	-4.24062
PTX3	-5.33934
SPP1	-6.07442
FNDC4	-1.00339
CFB	-1.00848
PRF1	-1.01059
VEGFD	-1.01253
SPOCK1	-1.02974
MATN3	-1.04361
FOLR2	-1.04689
THBS1	-1.06254
CHSY1	-1.06332
GGH	-1.07501
EMILIN2	-1.08865
TGFA	-1.09858
GPR162	-1.11181
ADAMTSL1	-1.11231
MELTF	-1.11661
DDIAS	-1.12213
SLAMF1	-1.12437
PLA2G15	-1.12929
CD48	-1.12932
DSE	-1.13123
LRG1	-1.14419
ARNTL	-1.18661
SERPINE2	-1.18726
FJX1	-1.1973
FGF7	-1.19828
LAMB3	-1.19846
LVRN	-1.20078
C2	-1.20592
CD200R1	-1.22618
CRISPLD2	-1.23052
CAPG	-1.23482
QPCT	-1.24038
ADAMTS8	-1.24516
ZPLD1	-1.2481
CFP	-1.26436
RNASE1	-1.28383
CILP	-1.28456
MTHFD2	-1.29054
PENK	-1.33201
LY96	-1.34177
MMP19	-1.40144
CTSL	-1.43202
C1QA	-1.48741
PDGFRA	-1.49714
FAM20A	-1.50334
GALNT15	-1.5416
AOAH	-1.57528
LIPG	-1.57535
ADAM8	-1.58297
HBEGF	-1.59786
ALPL	-1.60518
PLTP	-1.63364
ST8SIA4	-1.63636
LAT2	-1.64156
C1QC	-1.64967
NPTX2	-1.66198
ACPP	-1.67891
LILRA2	-1.69064
SRPX2	-1.70334
ADAMTS1	-1.71902
PI15	-1.72059
SVEP1	-1.73031
GALNT6	-1.73572
ADAMTS15	-1.73661
FCGR1B	-1.73772
LIPN	-1.75089
MMP12	-1.75469
APOC1	-1.77061
SRPX	-1.77069
PILRA	-1.77411
TFRC	-1.78299
CTSB	-1.78307
LILRB1	-1.82799
CHRDL2	-1.84287
DHRS9	-1.86454
CTSS	-1.866
RNASE6	-1.90727
GPX3	-1.93167
GLT1D1	-1.97394
FCN1	-1.9982
PLA2G7	-2.02687
VNN1	-2.05034
OSCAR	-2.0565
LY86	-2.06625
ADM	-2.07165
SERPINF2	-2.09533
CD177	-2.1025
PLAUR	-2.10706
C1QB	-2.1453
CD300A	-2.15631
SIGLEC7	-2.15849
MT1G	-2.17823
DKK1	-2.19487
NRCAM	-2.20504
SIGLEC1	-2.20616
PIK3AP1	-2.21924
CEMIP	-2.22789
LYZ	-2.25145
HPSE	-2.27146
SIGLEC10	-2.28828
CD209	-2.29316
STC1	-2.3257
PRG4	-2.3398
SERPINA1	-2.44298
CHI3L2	-2.45782
SERPINB2	-2.46804
HP	-2.48093
SERPINE1	-2.49604
ADAMTS9	-2.5197
ADAMDEC1	-2.56276
NTS	-2.80233
FCAR	-2.87166
ADAM12	-2.88932
CDCP1	-2.96841
ANGPTL4	-3.03479
FCGR3A	-3.09202
IFI30	-3.14316
PLA2G2A	-3.28206
CD163	-3.45971
CHI3L1	-3.46647
OLR1	-3.48409
PCSK1	-3.71981
ADAMTS4	-3.77176
RNASE2	-4.16631
RARRES1	-4.24033

## Sheet: Supplementary Table S3
CKD downregulated caspase-1-dependent secretomes
Gene symbol	log2FC
MMP9	-1.68184
MMP1	-2.47802
GGH	-1.07501
LAMB3	-1.19846
ADAM8	-1.58297
STMN1	-1.24599
AREG	-3.48819
LDLR	-1.02678
PYGL	-1.0492
HN1	-1.11296
UAP1	-1.22572
CENPK	-1.23282
COTL1	-1.26562
PPIF	-1.36726
HMGA1	-1.6823
CDCA2	-1.89487

## Sheet: Supplementary Table S4
CKD-vein downregulated caspase-4 dependent secretomes
Gene symbol	log2FC
LDLR	-1.02678
ICAM1	-1.22105
IL18	-1.18649
BLM	-1.00192
PYGL	-1.0492
PLIN3	-1.06114
BTK	-1.06648
GGH	-1.07501
CAPG	-1.23482
QPCT	-1.24038
LYN	-1.25189
COTL1	-1.26562
HN1	-1.11296
AIF1	-1.13249
CENPE	-1.23714
STMN1	-1.24599
RAC2	-1.29692
CSF1R	-1.34101
PTPRE	-1.35834
PPIF	-1.36726
MMP19	-1.40144
APOBR	-1.41023
SYK	-1.43724
NCF4	-1.57
FKBP5	-1.58139
TIMP1	-1.59416
PLTP	-1.63364
C1QC	-1.64967
BCAT1	-1.67347
HCLS1	-1.675
MMP9	-1.68184
HMGA1	-1.6823
CECR1	-1.7423
MMP12	-1.75469
PILRA	-1.77411
LAIR1	-1.79957
PARVG	-1.82392
NCF2	-1.88852
CD14	-1.95433
SASH3	-2.02604
OSCAR	-2.0565
MRC1	-2.07454
KYNU	-2.10298
C1QB	-2.1453
NPL	-2.20593
PLEK	-2.24074
LMNB1	-2.40046
NAMPT	-2.85512
NLRC4	-3.05221
VSIG4	-3.05882
PTX3	-5.33934

## Sheet: Supplementary Table S5
CKD-vein downregulated Exosome secretomes
Gene symbol	log2FC
MMP9	-1.68184
STMN1	-1.24599
LDLR	-1.02678
PYGL	-1.0492
HN1	-1.11296
COTL1	-1.26562
HMGA1	-1.6823
TIMP1	-1.59416
CD14	-1.95433
PTX3	-5.33934
CAPG	-1.23482
QPCT	-1.24038
C1QC	-1.64967
PILRA	-1.77411
C1QB	-2.1453
BTK	-1.06648
ICAM1	-1.22105
LYN	-1.25189
SYK	-1.43724
TNFRSF11B	-1.49212
S100A9	-3.63945
MMP1	-2.47802
LAMB3	-1.19846
AREG	-3.48819
UAP1	-1.22572
OSMR	-1.12571
CCL2	-1.18874
XPNPEP2	-1.2292
CXCL16	-1.27139
CD80	-1.35391
GDF15	-1.46025
GDF3	-1.47028
GREM1	-1.4839
SECTM1	-1.4891
CSF3	-1.60636
INHBB	-1.66833
IL1RN	-1.98841
LIF	-2.0137
TREM1	-2.07909
CXCL2	-2.28454
IL10	-2.61467
CXCL8	-2.97644
MMP3	-3.34621
S100A12	-3.77478
OSM	-3.9138
SAA1	-4.16117
LBP	-4.24062
CFB	-1.00848
SPOCK1	-1.02974
EMILIN2	-1.08865
SLAMF1	-1.12437
CD48	-1.12932
LRG1	-1.14419
SERPINE2	-1.18726
RNASE1	-1.28383
LY96	-1.34177
CTSL	-1.43202
C1QA	-1.48741
FAM20A	-1.50334
ALPL	-1.60518
LAT2	-1.64156
ACPP	-1.67891
SRPX2	-1.70334
ADAMTS1	-1.71902
SVEP1	-1.73031
SRPX	-1.77069
TFRC	-1.78299
CTSB	-1.78307
CHRDL2	-1.84287
GPX3	-1.93167
FCN1	-1.9982
VNN1	-2.05034
SERPINF2	-2.09533
CD177	-2.1025
PLAUR	-2.10706
CD300A	-2.15631
DKK1	-2.19487
SIGLEC1	-2.20616
CEMIP	-2.22789
LYZ	-2.25145
HPSE	-2.27146
CD209	-2.29316
STC1	-2.3257
PRG4	-2.3398
HP	-2.48093
SERPINE1	-2.49604
CDCP1	-2.96841
ANGPTL4	-3.03479
PLA2G2A	-3.28206
CD163	-3.45971
OLR1	-3.48409
RNASE2	-4.16631
RARRES1	-4.24033
DOCK8	-1.02893
CCR5	-1.05159
LCP2	-1.05953
IL1RL2	-1.07248
ITK	-1.08279
TRPV4	-1.16427
RACGAP1	-1.22171
BRCA2	-1.28613
CMTM7	-1.30436
FCGR2B	-1.36518
JAK3	-1.37017
CCR4	-1.38904
FCGBP	-1.49528
MME	-1.58905
CDCA8	-1.61018
ANLN	-1.70497
VAV1	-1.70895
FMNL1	-1.71967
KIF4A	-1.73195
DOCK2	-1.73618
FGR	-1.93056
FCER1G	-1.96704
CD38	-1.9883

## Sheet: Supplementary Table S6
CKD vein downregulated innate immune response genes
Gene symbol	log2FC
S100A9	-3.63945
CXCL1	-3.58126
CXCL16	-1.27139
FGR	-1.93056
PDGFRA	-1.49714
MYC	-1.20059
CD300A	-2.15631
PLA2G2A	-3.28206
VAV1	-1.70895
POSTN	-1.70686
TLR4	-1.01828
IL1R1	-1.05041
CEBPD	-1.76096
MMP9	-1.68184
STMN1	-1.24599
CD14	-1.95433
PTX3	-5.33934
C1QC	-1.64967
C1QB	-2.1453
BTK	-1.06648
ICAM1	-1.22105
LYN	-1.25189
SYK	-1.43724
CCL2	-1.18874
CD80	-1.35391
TREM1	-2.07909
CXCL2	-2.28454
IL10	-2.61467
S100A12	-3.77478
OSM	-3.9138
SAA1	-4.16117
LBP	-4.24062
CFB	-1.00848
SLAMF1	-1.12437
CD48	-1.12932
LY96	-1.34177
C1QA	-1.48741
LAT2	-1.64156
CTSB	-1.78307
FCN1	-1.9982
VNN1	-2.05034
PLAUR	-2.10706
SIGLEC1	-2.20616
CD209	-2.29316
HP	-2.48093
SERPINE1	-2.49604
LCP2	-1.05953
IL1RL2	-1.07248
ITK	-1.08279
JAK3	-1.37017
CCR4	-1.38904
FCER1G	-1.96704
IL18	-1.18649
CSF1R	-1.34101
NAMPT	-2.85512
PLTP	-1.63364
NLRP3	-1.27014
TNFRSF1B	-1.28452
IL18R1	-1.49902
PTPRC	-1.67839
VEGFA	-2.07314
TREM2	-2.5548
IL6	-2.61028
IL1RL1	-2.70804
LILRA5	-2.86971
IL1R2	-3.48218
S100A8	-3.97852
EREG	-4.22604
SPP1	-6.07442
THBS1	-1.06254
ARNTL	-1.18661
FGF7	-1.19828
C2	-1.20592
CD200R1	-1.22618
CFP	-1.26436
HBEGF	-1.59786
LILRA2	-1.69064
CTSS	-1.866
LY86	-2.06625
SIGLEC7	-2.15849
PIK3AP1	-2.21924
SIGLEC10	-2.28828
SERPINB2	-2.46804
FCGR3A	-3.09202
IL2RG	-1.00217
TLR6	-1.00616
ZC3H12A	-1.01059
PLK1	-1.10209
IRF5	-1.25689
PTPN6	-1.30699
IRF4	-1.31537
CORO1A	-1.34263
ITGAM	-1.37611
CLEC5A	-1.51126
CDKN1A	-1.54185
TLR1	-1.55355
NLRP12	-1.56113
NOD2	-1.56621
HIF1A	-1.57951
SOCS3	-1.69227
CCR2	-1.77788
MEFV	-1.81371
PTAFR	-1.96442
ITGB2	-2.03375
CD86	-2.0649
CLEC4E	-2.08088
SELE	-2.08847

## Sheet: Supplementary Table S7
CKD downregulated human plasma membrane protein genes
Gene symbol	log2FC
SYK	-1.43724
ITGB2	-2.03375
CD86	-2.0649
NRCAM	-2.20504
S100A9	-3.63945
FGR	-1.93056
PDGFRA	-1.49714
CD300A	-2.15631
TLR4	-1.01828
IL1R1	-1.05041
PTX3	-5.33934
BTK	-1.06648
ICAM1	-1.22105
LYN	-1.25189
CFB	-1.00848
CD48	-1.12932
LAT2	-1.64156
PLAUR	-2.10706
ITK	-1.08279
JAK3	-1.37017
CCR4	-1.38904
CSF1R	-1.34101
NAMPT	-2.85512
IL1RL1	-2.70804
THBS1	-1.06254
CD200R1	-1.22618
SIGLEC7	-2.15849
PIK3AP1	-2.21924
SIGLEC10	-2.28828
CLEC5A	-1.51126
SOCS3	-1.69227
CCR2	-1.77788
PTAFR	-1.96442
PYGL	-1.0492
UAP1	-1.22572
XPNPEP2	-1.2292
ADAMTS1	-1.71902
CD163	-3.45971
OLR1	-3.48409
CMTM7	-1.30436
FCGBP	-1.49528
CD38	-1.9883
OSCAR	-2.0565
HCLS1	-1.675
SASH3	-2.02604
TNFRSF11A	-1.53257
IL7R	-1.57364
DDIAS	-1.12213
FCGR1B	-1.73772
FCAR	-2.87166
ADAM12	-2.88932
PRC1	-1.35265
IL10RA	-1.67991
ALOX15B	-1.79184
NFAM1	-1.86277

## Sheet: Supplemental Table S8
CKD downregulated ER protein-encoding genes
Gene	log2FC
IL2RG	-1.00217
TLR6	-1.00616
CFB	-1.00848
CYP2S1	-1.03508
MATN3	-1.04361
KCNQ1	-1.13628
PDE3B	-1.28676
PRR11	-1.30214
TMEM45A	-1.30787
RAB42	-1.35705
DSC2	-1.36903
ZNF804A	-1.37575
MMP19	-1.40144
AOAH	-1.57528
MGST1	-1.61955
FLT3	-1.73604
SCD	-1.7644
VMP1	-1.83163
TBXAS1	-2.01311
CEMIP	-2.22789
SLC39A14	-2.30145
LRRC25	-2.43557
ADAMTS9	-2.5197
RARRES1	-4.24033

## Sheet: Supplemental Table S9
CKD downregulated mitoCarta genes
ALDH1L1	-1.26254
GPT2	-1.10342
UCP2	-1.19478
PC	-1.24209
MTHFD2	-1.29054
MTFR2	-1.34271
PPIF	-1.36726
POLQ	-1.37291
KMO	-1.42888
FASN	-1.47673
ARG2	-1.49876
SOD2	-1.52835
MGST1	-1.61955
PDK4	-1.76526
ACSL1	-1.77102
BCL2A1	-2.57036

## Sheet: Supplementary Table S10 
CKD-vein downregulated catabolic genes
Gene	log2FC
ALDH1L1	-1.26254
TRIM14	-1.06354
MYC	-1.20059
PGD	-1.04053
SAMHD1	-1.00759
ZC3H12A	-1.01059
RNF149	-1.02388
LDLR	-1.02678
PYGL	-1.0492
ASRGL1	-1.05517
BTK	-1.06648
AURKA	-1.08196
PLK1	-1.10209
IRF8	-1.11408
PLA2G15	-1.12929
MAD2L1	-1.1367
E2F1	-1.1423
PLCB2	-1.15602
ARNTL	-1.18661
SERPINE2	-1.18726
SHMT1	-1.19132
LVRN	-1.20078
ZC3H12D	-1.21273
PNP	-1.22122
TRIB3	-1.22152
TYMP	-1.27239
TNFRSF1B	-1.28452
PDE3B	-1.28676
DRAM1	-1.29838
PTPN22	-1.30169
MFSD2A	-1.30523
CYP19A1	-1.31291
TET3	-1.32406
ABHD3	-1.35253
RNF122	-1.3563
ARRB2	-1.36058
CCNF	-1.37692
MMP19	-1.40144
AMPD3	-1.4182
KMO	-1.42888
CTSL	-1.43202
ARG2	-1.49876
DTL	-1.52241
CD84	-1.54519
PLIN5	-1.54746
NOD2	-1.56621
AOAH	-1.57528
LIPG	-1.57535
HIF1A	-1.57951
ADAM8	-1.58297
MME	-1.58905
VAMP8	-1.59337
TIMP1	-1.59416
SAT1	-1.62132
FBP1	-1.63135
BCAT1	-1.67347
IL10RA	-1.67991
MMP9	-1.68184
IER3	-1.70264
LIPN	-1.75089
MMP12	-1.75469
APOC1	-1.77061
SRPX	-1.77069
ACSL1	-1.77102
CTSB	-1.78307
MEFV	-1.81371
VMP1	-1.83163
CTSS	-1.866
NCF2	-1.88852
GPX3	-1.93167
KIF14	-1.95318
SULT1B1	-1.97937
CYP1B1	-2.01411
PLA2G7	-2.02687
TDO2	-2.05306
TMEM150B	-2.06388
VEGFA	-2.07314
KYNU	-2.10298
UHRF1	-2.14543
LGALS12	-2.14813
SLC16A3	-2.14862
NPL	-2.20593
LYVE1	-2.22103
CEMIP	-2.22789
HMMR	-2.27139
HPSE	-2.27146
LAPTM5	-2.34101
CNR1	-2.397
HK2	-2.41386
ANPEP	-2.44481
TLR2	-2.52215
TREM2	-2.5548
IL6	-2.61028
IL10	-2.61467
HK3	-2.70548
NAMPT	-2.85512
PCK1	-2.87261
UBE2C	-2.97662
ST14	-3.07102
DDIT4	-3.16295
SLC7A5	-3.17318
MMP3	-3.34621
CDC20	-3.35991
SDS	-3.49663
S100A9	-3.63945
PBK	-3.65557
SLC11A1	-3.6584
S100A8	-3.97852
HMOX1	-4.81582
SPP1	-6.07442

[truncated: 4 more sheets: Supplemenart Table S11 , Supplementary Table S12, Supplementary Table S13, Supplementary Table S14]
